# Supplementary material for: Genetic evidence for amlodipine’s protective role in gastroesophageal reflux disease: A focus on CACNB2
Source: PLoS One. 2025 Feb 18;20(2):e0309805. doi: 10.1371/journal.pone.0309805 (PMC11835245; doi:10.1371/journal.pone.0309805)
Supplement: S1 Table — (XLSX) [file pone.0309805.s002.xlsx]

## Sheet: Supplementary Table S1
Supplementary Table S1: Characteristics of significant SNPs with genome-wide associations (P<5×10-8) for amlodipine on Gastroesophageal reflux disease（GERD）
SNPs	CHR	POS	EA	OA	EAF	BETA	SE	P	SAMPLESIZE	R2/exposure	R2/outcome
rs10857147	4	81181072	T	A	0.707809	-0.00293384	0.000529803	3.06635e-08	337159	3.56029e-06	7.54345e-07
rs11187838	10	96038686	A	G	0.568006	0.00272752	0.000484344	1.78784e-08	337159	3.65087e-06	2.35236e-07
rs1275922	2	26932887	G	A	0.253586	0.0038338	0.000550638	3.3436e-12	337159	5.56409e-06	3.66312e-09
rs17398575	7	106409452	A	G	0.759147	-0.00309164	0.000560766	3.52279e-08	337159	3.49531e-06	6.63825e-08
rs302851	17	56685424	A	G	0.6571	-0.00281882	0.000505408	2.44258e-08	337159	3.58066e-06	2.90515e-10
rs34071855	1	10798489	G	C	0.659347	-0.00475583	0.00050831	8.26868e-21	337159	1.01604e-05	1.26889e-07
rs35429	12	115555867	G	A	0.617291	0.00286989	0.00049413	6.32365e-09	337159	3.89152e-06	2.5819e-08
rs35473622	11	100692566	G	A	0.75064	0.00335139	0.000554844	1.53887e-09	337159	4.20473e-06	3.07772e-07
rs3781962	11	1907609	G	C	0.653764	-0.00352617	0.000505796	3.13521e-12	337159	5.62898e-06	2.67803e-07
rs3790604	1	113046879	A	C	0.926146	-0.007121	0.000919126	9.36621e-15	337159	6.9369e-06	1.20215e-07
rs3821843	3	53558012	A	G	0.320434	-0.00287619	0.000521873	3.56227e-08	337159	3.60276e-06	1.04523e-07
rs3918226	7	150690176	T	C	0.91841	-0.00580084	0.000889532	6.97346e-11	337159	5.04296e-06	9.61891e-08
rs6108787	20	10967214	G	T	0.522472	-0.00262903	0.000480947	4.59368e-08	337159	3.44892e-06	1.93774e-07
rs620124	13	22295868	C	G	0.334019	-0.00301514	0.00051315	4.20939e-09	337159	4.04462e-06	1.80121e-07
rs648103	3	27550301	C	T	0.365748	0.00273001	0.000498426	4.31956e-08	337159	3.45782e-06	1.38245e-08
&rs7171632	15	81003816	C	G	0.55206	-0.00277858	0.00048306	8.81734e-09	337159	3.8184e-06	1.75246e-07
rs7177338	15	91428636	A	G	0.474705	0.00263456	0.000481449	4.44614e-08	337159	3.46157e-06	9.11336e-10
rs7768896	6	127159633	T	C	0.493565	-0.0035364	0.000479534	1.64766e-13	337159	6.25203e-06	2.96663e-07
rs9603420	13	32216907	T	G	0.511148	-0.00394258	0.000479638	2.0366e-16	337159	7.7681e-06	1.2093e-07
rs9845968	3	46531144	G	A	0.470415	-0.00261982	0.000480203	4.87937e-08	337159	3.41971e-06	2.74037e-07
& represent palindromic SNPs, which were not used as instrumental variables in Mendelian randomization analysis. CHR, chromosome; POS, position; EA, effect allele; OA, other allele; EAF, effect allele frequency.
