# Supplementary material for: Genetic evidence for amlodipine’s protective role in gastroesophageal reflux disease: A focus on CACNB2
Source: PLoS One. 2025 Feb 18;20(2):e0309805. doi: 10.1371/journal.pone.0309805 (PMC11835245; doi:10.1371/journal.pone.0309805)
Supplement: S2 Table — (XLSX) [file pone.0309805.s003.xlsx]

## Sheet: Supplementary Table S2
Supplementary Table S2: Characteristics of significant SNPs with genome-wide associations (P<5×10-8) for Gastroesophageal reflux disease（GERD） on amlodipine
SNPs	CHR	POS	EA	OA	EAF	BETA	SE	P	SAMPLESIZE	R2/exposure	R2/outcome
rs111895396	14	21020781	A	G	0.926696	-0.00435716	0.000939229	3.49961e-06	337159	2.5793e-06	3.83893e-09
rs12019224	3	37515341	T	C	0.386125	-0.00241429	0.000509024	2.10598e-06	337159	2.76323e-06	1.9769e-07
rs1495978	6	19298425	A	G	0.600838	-0.00239572	0.00050377	1.97875e-06	337159	2.75302e-06	5.0928e-07
rs149797242	6	134248629	T	G	0.989468	-0.0119172	0.00247103	1.41581e-06	337159	2.96e-06	1.69427e-08
rs16914086	9	100988477	A	G	0.866861	-0.00334385	0.000723196	3.76933e-06	337159	2.58094e-06	3.15724e-07
rs2479502	13	27312807	T	C	0.327562	0.00253829	0.000526294	1.4145e-06	337159	2.8383e-06	2.20275e-11
rs4072289	9	129414324	T	C	0.65092	-0.00245971	0.000517224	1.97859e-06	337159	2.74948e-06	2.25527e-07
rs60784470	10	72717728	T	A	0.865436	-0.00335922	0.000722616	3.34045e-06	337159	2.62827e-06	5.10698e-08
rs60971233	12	42693635	A	G	0.885953	0.00375096	0.000772263	1.19116e-06	337159	2.84321e-06	2.16855e-09
rs62379761	5	134605846	T	C	0.939593	0.00497694	0.00106938	3.2549e-06	337159	2.81178e-06	1.43197e-08
rs6431769	2	6366577	A	G	0.705856	0.002608	0.00054012	1.37526e-06	337159	2.82437e-06	1.44165e-07
rs67457459	6	27198343	G	T	0.863245	0.00353198	0.000714027	7.5535e-07	337159	2.9454e-06	9.90027e-08
rs7242889	18	71231385	G	C	0.80881	-0.00302417	0.000630933	1.64165e-06	337159	2.82849e-06	1.51512e-07
rs729177	1	2780996	C	T	0.592705	0.00254706	0.000532307	1.71034e-06	337159	3.13225e-06	2.37262e-07
rs7916697	10	69991853	G	A	0.24046	0.00267284	0.000574123	3.23167e-06	337159	2.60957e-06	2.71035e-10
rs9808372	2	212101436	T	C	0.617918	-0.00233835	0.000505322	3.70204e-06	337159	2.58188e-06	3.70883e-08
CHR, chromosome; POS, position; EA, effect allele; OA, other allele; EAF, effect allele frequency.
